# Supplementary material for: Ambient Volatile Organic Compound Characterization, Source Apportionment, and Risk Assessment in Three Megacities of China in 2019
Source: Toxics. 2023 Jul 27;11(8):651. doi: 10.3390/toxics11080651 (PMC10458435; doi:10.3390/toxics11080651)
Supplement: Supplementary file 1 [file toxics-11-00651-s001.zip]

Archive with 1 entries (1 files):
- toxics-2409586-supplementary.pdf
